# Supplementary material for: Factors affecting medical file documentation during telephone triage at an emergency call centre: a cross-sectional study of out-of-hours home visits by general practitioners in France
Source: BMC Health Serv Res. 2019 Jul 30;19:531. doi: 10.1186/s12913-019-4350-4 (PMC6668156; doi:10.1186/s12913-019-4350-4)
Supplement: Supplementary file 1 — Scores of determinants after the two-round RAND/UCLA method. (XLSX 10 kb) [file 12913_2019_4350_MOESM1_ESM.xlsx]

## Sheet: Réponses au formulaire 1
[Type]	[Season]	[Flu]	[Bronchiolitis]	[Varicella]	[Diarrhea]	[Asthma adult]	[Asthma child]	[Allergy]	[Heat wave]	[Air pollution]	[WE/unworked days]	[Holidays]	[Terror attacks]	[Urgent visit (short target time)]	[Normal target time visit]	[No target time visit]	[Visit possibly undone]	[< 45 min (urgent visit)]	[ < 2H (normal target time)]	[< 4 H (no target time)]	[> 4 H (visit possibly undone)]
Emergency physician	8	9	6	7	8	4	5	7	9	8	9	9	3	7	9	9	9	7	7	6	6
Emergency physician	8	8	6	7	8	5	6	7	8	7	9	9	2	9	9	9	3	9	9	9	4
General practicioner	7	9	7	7	8	7	4	8	8	6	8	8	4	8	8	4	4	4	8	8	4
General practicioner	7	5	4	4	5	4	4	5	7	6	7	7	1	8	7	8	7	5	3	3	6
General practicioner	8	9	8	5	6	7	8	6	7	5	9	9	5	4	3	1	5	1	1	1	3
General practicioner	6	6	8	1	6	5	5	2	8	7	2	4	3	8	6	1	1	8	8	8	8
Emergency physician	7	8	5	7	8	2	2	3	6	8	8	8	4	4	9	9	8	9	8	7	9
General practicioner	6	9	7	3	7	2	2	4	7	8	6	7	1	4	4	9	2	3	1	3	1
General practicioner	6	6	9	3	4	5	6	3	5	8	5	1	3	5	3	3	3	1	1	1	1
Emergency physician	7	8	9	4	7	6	7	5	5	7	8	8	4	9	9	5	1	8	7	5	7
Emergency physician	6	7	8	5	7	4	7	6	6	6	9	8	2	5	8	9	1	8	4	1	1
Emergency physician	8	9	7	5	6	4	6	8	8	8	8	7	5	9	8	1	1	9	9	1	1
Emergency physician	6	9	7	1	8	6	8	8	7	7	9	9	4	9	7	1	1	9	6	2	2
Emergency physician	7	7	8	2	8	7	8	7	8	7	9	8	3	9	9	9	1	7	8	8	4
MEAN	6.92857	7.78571	7.07143	4.35714	6.85714	4.85714	5.57143	5.64286	7.07143	7	7.57143	7.28571	3.14286	7	7.07143	5.57143	3.35714	6.28571	5.71429	4.5	4.07143
MEDIAN	7	8	7	4.5	7	5	6	6	7	7	8	8	3	8	8	6.5	2.5	7.5	7	4	4
VALIDATED STRATAS
